# Supplementary material for: Human-Brain-Derived Ischemia-Induced Stem Cell Transplantation Is Associated with a Greater Neurological Functional Improvement Compared with Human-Bone Marrow-Derived Mesenchymal Stem Cell Transplantation in Mice After Stroke
Source: Int J Mol Sci. 2024 Nov 10;25(22):12065. doi: 10.3390/ijms252212065 (PMC11593343; doi:10.3390/ijms252212065)
Supplement: Supplementary file 1 [file ijms-25-12065-s001.zip]

Archive with 1 entries (1 files):
- ijms-3241701-supplementary.pdf
